# Supplementary material for: Expression profiling of cell-intrinsic regulators in the process of differentiation of human iPSCs into retinal lineages
Source: Stem Cell Res Ther. 2018 May 11;9:140. doi: 10.1186/s13287-018-0848-7 (PMC5948821; doi:10.1186/s13287-018-0848-7)
Supplement: Supplementary file 1 — Primers. (XLSX 11 kb) [file 13287_2018_848_MOESM1_ESM.xlsx]

## Sheet: Sheet1
Transcript name (Gene ID)		Primer sequence
EBF1	Forward	TGGGGTTCGTGGAGAAGGAA
	Reverse	CACGTAGAAATCCTGCTCCG
EBF2	Forward	TGGTGGACGCTAATGTCGC
	Reverse	GCCCTGCCTGTCATAGAGC
EBF3	Forward	AACAGGCCATCGTCTACGAG
	Reverse	GGCGTTTCGTTTCTATTGCCA
ACTL6B	Forward	GCACTACGAGATGCCCAATG
	Reverse	TTGACGTTCGAGGGATCAAAC
BHLHE41	Forward	TTAACCGCCTTAACCGAGCAA
	Reverse	AGTGGAACGCATCCAAGTCG
PCGF5	Forward	AGCCAACAACAGTGACGGAAT
	Reverse	TGAACTTGGTTGCCACACCTT
CECR2	Forward	CTGCACCGACTCTGTGATTAC
	Reverse	CGGAGACTGTCTGCATCCAG
TWIST1	Forward	CGGAGACCTAGATGTCATTG
	Reverse	ACGCCCTGTTTGTTTGAAT
SNAI2	Forward	TGGTTGCTTCAAGGACACAT
	Reverse	GTTGCAGTGAGGGCAAGAA
18S	Forward	GGCCGCTAGAGGTGAAATTC
	Reverse	TTGGCAAATGCTTTCGCTC
DLX1	Forward	TGCCAGAAAGTCTCAACAGCC
	Reverse	CGAGTGTAAACAGTGCATGGA
DLX2	Forward	GCCTCAACAACGTCCCTTACT
	Reverse	GGGAGCGTAGGAGGTGTAGG
INSM1	Forward	TCTACGAGTGCCATCACTGC
	Reverse	GGGGTACAAGGCCAGTAGGT
